# Supplementary material for: Earlier Age at Menopause, Plasma Metabolome, and Risk of Premature Mortality
Source: Metabolites. 2024 Oct 24;14(11):571. doi: 10.3390/metabo14110571 (PMC11596455; doi:10.3390/metabo14110571)
Supplement: Supplementary file 1 [file metabolites-14-00571-s001.zip]

Archive with 1 entries (1 files):
- metabolites-3238888-supplementary.pdf
